# Supplementary material for: Effects of activated vitamin D, alfacalcidol, and low-intensity aerobic exercise on osteopenia and muscle atrophy in type 2 diabetes mellitus model rats
Source: PLoS One. 2018 Oct 17;13(10):e0204857. doi: 10.1371/journal.pone.0204857 (PMC6192580; doi:10.1371/journal.pone.0204857)
Supplement: S1 File — (XLSX) [file pone.0204857.s001.xlsx]

## Sheet: Sheet1
2 week-group											6 week-group
Start					Sacrifice						Start					Sacrifice
LETO	Cont	ALF	Ex	Comb	LETO	Cont	ALF	Ex	Comb		LETO	Cont	ALF	Ex	Comb	LETO	Cont	ALF	Ex	Comb
211	180	197	146	155	161	139	186	179	168		198	174	191	289	261	177	321	168	203	275
172	218	207	257	248	183	238	187	168	171		172	311	216	183	168	135	504	193	191	231
164	187	201	197	190	131	194	207	191	201		159	236	262	191	297	194	232	278	205	235
174	188	164	261	173	185	255	242	193	205		172	216	181	221	295	154	268	229	196	190
150	160	161	284	165	145	242	165	364	160		160	174	189	174	179	185	215	237	185	176
152	172	188	169	233	120	212	238	165	241		173	234	183	177	167	153	300	242	169	130
149	157	180	168	302	147	274	182	266	177		165	182	196	204	167	199	241	284	150	194
183	188	154	205	244	198	265	185	244	362		166	189	236	183	256	171	316	231	154	206
162	187	194	241	209	139	211	198	216	169		187	188	203	182		175	195	296	209
180		161			162		192				169			227		132			257
