# Supplementary material for: Effects of activated vitamin D, alfacalcidol, and low-intensity aerobic exercise on osteopenia and muscle atrophy in type 2 diabetes mellitus model rats
Source: PLoS One. 2018 Oct 17;13(10):e0204857. doi: 10.1371/journal.pone.0204857 (PMC6192580; doi:10.1371/journal.pone.0204857)
Supplement: S2 File — (XLSX) [file pone.0204857.s002.xlsx]

## Sheet: Sheet1
2 week-group											6 week-group
Start					Sacrifice						Start					Sacrifice
LETO	Cont	ALF	Ex	Comb	LETO	Cont	ALF	Ex	Comb		LETO	Cont	ALF	Ex	Comb	LETO	Cont	ALF	Ex	Comb
497	591	569	574	569	501	600	590	580	554		498	584	591	632	600	534	638	584	647	609
489	585	578	580	615	508	598	581	578	611		477	625	576	611	602	510	632	588	648	598
455	615	616	577	558	474	627	604	569	553		447	625	629	642	616	486	680	665	678	649
478	648	581	596	588	496	667	565	584	577		471	624	628	618	610	497	660	642	618	616
455	624	553	642	611	475	647	576	658	610		478	540	587	628	572	516	557	618	641	591
518	632	600	599	600	531	652	592	591	504		488	558	581	556	592	519	592	617	585	578
463	580	607	562	651	472	598	601	559	641		494	581	613	572	587	505	640	647	606	617
487	583	569	575	603	510	598	573	590	614		491	627	621	565	618	530	668	657	564	589
470	611	619	648	639	486	610	609	633	610		525	628	589	602		549	660	622	630
446		704			446		708				508			590		536			618
