# Supplementary material for: Effects of activated vitamin D, alfacalcidol, and low-intensity aerobic exercise on osteopenia and muscle atrophy in type 2 diabetes mellitus model rats
Source: PLoS One. 2018 Oct 17;13(10):e0204857. doi: 10.1371/journal.pone.0204857 (PMC6192580; doi:10.1371/journal.pone.0204857)
Supplement: S3 File — (XLSX) [file pone.0204857.s003.xlsx]

## Sheet: Sheet1
Total
2 week-group						6 week-group
LETO	Cont	ALF	Ex	Comb		LETO	Cont	ALF	Ex	Comb
0.2872	0.3057	0.3189	0.3082	0.3167		0.3006	0.296	0.3329	0.304	0.3404
0.2888	0.3044	0.2976	0.3093	0.3171		0.2965	0.3022	0.3322	0.3157	0.3314
0.2788	0.2982	0.3031	0.3014	0.315		0.285	0.3055	0.3298	0.3097	0.3377
0.2816	0.3082	0.3006	0.3142	0.3054		0.2969	0.3179	0.3411	0.3277	0.3255
0.2878	0.3027	0.3178	0.3072	0.293		0.2942	0.2915	0.327	0.3168	0.3285
0.2863	0.3094	0.3221	0.3124	0.3128		0.2918	0.3152	0.327	0.3098	0.3241
0.2867	0.309	0.3113	0.2939	0.3044		0.3051	0.3065	0.3322	0.3186	0.3164
0.288	0.3165	0.2962		0.3128		0.2867	0.3012	0.3401	0.3104	0.3257
0.2784	0.3028	0.3156				0.3057	0.3201	0.3154	0.2958
0.2706		0.3205				0.3045			0.313
Proximal
2 week-group						6 week-group
LETO	Cont	ALF	Ex	Comb		LETO	Cont	ALF	Ex	Comb
0.302	0.3077	0.3283	0.3136	0.322		0.3179	0.2928	0.334	0.303	0.3475
0.3001	0.3108	0.3012	0.317	0.3161		0.3116	0.2942	0.3389	0.3098	0.3335
0.2957	0.3069	0.3025	0.3024	0.316		0.2998	0.3033	0.3308	0.3116	0.3372
0.2942	0.3049	0.2981	0.3105	0.3072		0.31	0.3168	0.3499	0.3286	0.3224
0.3042	0.3045	0.3178	0.3127	0.29		0.3023	0.2868	0.3264	0.3204	0.3224
0.2985	0.3153	0.312	0.3188	0.3204		0.3048	0.3189	0.3266	0.3024	0.325
0.3094	0.3056	0.3101	0.2922	0.3059		0.32	0.3087	0.3375	0.3247	0.3143
0.2965	0.3117	0.2995		0.3106		0.3051	0.2974	0.34	0.305	0.3284
0.2887	0.3051	0.3201				0.3218	0.3188	0.3134	0.286
0.2766		0.3223				0.3139			0.3071
Middle
2 week-group						6 week-group
LETO	Cont	ALF	Ex	Comb		LETO	Cont	ALF	Ex	Comb
0.2738	0.2806	0.2788	0.2658	0.298		0.2975	0.2627	0.3025	0.2867	0.2975
0.2767	0.2742	0.2611	0.2676	0.2719		0.2816	0.2772	0.3019	0.2906	0.301
0.2782	0.2684	0.2646	0.2806	0.2792		0.2796	0.2818	0.3072	0.2814	0.3051
0.2696	0.2999	0.2716	0.2791	0.2751		0.2959	0.2914	0.313	0.2987	0.2964
0.2681	0.281	0.2943	0.2777	0.275		0.2861	0.2775	0.2923	0.3006	0.2968
0.264	0.2876	0.3012	0.2854	0.2846		0.287	0.2852	0.291	0.2816	0.2942
0.2649	0.2635	0.2915	0.2634	0.2784		0.3006	0.2786	0.2903	0.2989	0.283
0.2779	0.2864	0.2637		0.2836		0.2844	0.2812	0.3024	0.2849	0.2953
0.2708	0.2637	0.2904				0.2954	0.2989	0.2857	0.2717
0.2526		0.2833				0.297			0.2903
Distal
2 week-group						6 week-group
LETO	Cont	ALF	Ex	Comb		LETO	Cont	ALF	Ex	Comb
0.2802	0.3269	0.3391	0.3303	0.3273		0.289	0.3254	0.3609	0.3203	0.3633
0.2842	0.328	0.3153	0.3347	0.3458		0.2967	0.3302	0.3501	0.3414	0.3478
0.2609	0.3116	0.3304	0.3152	0.3355		0.2837	0.3233	0.3428	0.3342	0.3693
0.2748	0.3183	0.3294	0.3461	0.3311		0.2922	0.3369	0.3513	0.3476	0.3503
0.2881	0.3289	0.3544	0.3221	0.32		0.2978	0.3112	0.346	0.3347	0.3618
0.2858	0.3258	0.3386	0.3319	0.3237		0.2882	0.329	0.3475	0.3334	0.3473
0.2831	0.327	0.3331	0.3178	0.3195		0.2889	0.3269	0.3538	0.3327	0.3513
0.2866	0.3489	0.3201		0.339		0.2753	0.3253	0.3596	0.3346	0.3448
0.2737	0.3318	0.3281				0.3023	0.3406	0.3407	0.3253
0.2724		0.3465				0.3041			0.3389
