# Supplementary material for: Effects of activated vitamin D, alfacalcidol, and low-intensity aerobic exercise on osteopenia and muscle atrophy in type 2 diabetes mellitus model rats
Source: PLoS One. 2018 Oct 17;13(10):e0204857. doi: 10.1371/journal.pone.0204857 (PMC6192580; doi:10.1371/journal.pone.0204857)
Supplement: S4 File — (XLSX) [file pone.0204857.s004.xlsx]

## Sheet: Sheet1
2 week-group						6 week-group
LETO	Cont	ALF	Ex	Comb		LETO	Cont	ALF	Ex	Comb
7828.66	4575.86	7775.84	6675.36	12597.4		9865.31	6543	8531.75	10028.7	6978.06
10005.7	4770.79	9617.86	7336.8	8845.05		9790.96	4892.88	8086.3	8893	6718.43
7969.27	5516.14	8156.53	7392.87	9383.27		9416.9	3003.9	9088.84	8708.3	5731.1
9154.48	5833.89	6819.17	5437.94	7653.4		9099.19	4119.93	9627.01	6795.58	5158.07
7652.1	8327.04	5471.51	6670.78	7978.39		6528.71	3265.38	8970.89	9010.21	6490.33
9945.41	5862.88	9201.32	7573.29	7258.22		7397.16	4386.23	6443.97	7825.19	6592.7
5223.77	5419.63	8182.09	7556.13	6852.74		8122.27	3267.98	8732.04	7098.98	6527.05
7693.64	5869.36	4669.7	5500.5	7046.89		6439.41	3428.95	6767.76	7283.68	6264.46
6717.76	4649.87	6522.4	4599.52	7436.73		4827.07	4707.43	7650.5	6931.7	6897.21
6552.38	4209.67	6304.21	4823.04	6483.11		5495.08	5138.04	7798.86	6239.61	5727.03
7918.14	4575.86	7796.82	5157.57	6427.04		9781.76	5760.78	6922.8	8892.63	7897.15
9577.51	5758.74	7936.05	6647.52	6885.16		9405.02	6156.52	6791.13	7482.48	5307.17
9642.62	5924.67	10394.9	6631.11	7363.11		6348.2	3939.67	6256.67	6593.81	5956.24
7196.31	4326.78	7395.54	4813.13	6334.73		7748.6	5095.76	8620.77	8105.96	5125.06
7333.33	3841.96	7243.72	5442.14	6792.09		9585.15	7070.79	7628.62	6527.05	5337.21
9328.64	7048.42	6615.47	6250.81	6519.73		7327.79	5979.61	7088.96	5070.91	5591.65
7554.23	4992.79	7300.56	8548.66	6086.4		4728.95	4469.31	5783.4	5867.97	4875.82
8658.74	5390.26	6980.14	5962.43	5339.15		6558.6	4678.5	4727.83	7495.46	5104.29
7084.06	4462.57	9570.94	6516.68	5234.63		8681.82	4944.06	4727.83	5775.98	5172.9
7478.33	3703.49	6832.52	7213.2	7331.84		6202.56	3844.72	8593.69	6123.52	5513.02
9190.43	6765.77	5955.19	9052.55	6804.67		11784.6	6547.08	6232.56	7374.92	7939.06
7263.82	7710.61	6222.58	7444.74	7384.1		10086.8	5241.89	7580.77	7054.1	6731.79
6134.94	7577.49	6274.08	6842.06	5294.13		7383.36	5660.26	8777.66	5555.67	4980.78
8002.03	7117.84	6132.18	7505.01	7639.28		8707.89	6689.88	5721.83	5398.04	5531.19
6516.03	7669.8	6346.17	6985.48	7657.59		7144.98	5294.93	6156.15	6190.65	4770.48
3454.15	8091.3	5493.25	6174.52	7016		7713.34	3647.78	6462.52	5958.1	5820.12
8320	7728.54	5469.6	7243.72	6608.23		10407.6	3684.49	6752.93	7001.06	5484.09
5172.24	6798.57	4526.66	8028.36	5362.8		5086.91	6691.73	5650.62	5036.41	5926.94
8533.31	6719.61	5967.77	6163.08	7038.5		10719.6	6011.5	5972.19	6356.81	5353.53
5570.5	4148.64	4417.18	7329.17	4985.54		4533.88	4998.21	7943.14	4656.99	4646.97
6381.81	6795.14	7043.84	9366.49	6857.31		9850.36	6344.57	8371.15	5636.9	7356.38
7666.48	6182.91	7490.52	8194.29	8058.12		9330.67	6363.11	9119.25	5589.79	6896.84
5870.9	4244	4696.78	7212.44	6745.55		9593.58	3676.33	6178.04	6609.76	6001.12
5704.72	5458.54	6464.8	7178.49	6495.7		7088.64	4865.06	5843.49	5404.72	6910.56
5245.74	4368.74	6193.97	10035.5	8702.76		8151.4	7456.15	7086.73	6581.2	6193.98
6031.48	7247.15	6057.8	8008.53	6022.7		5129.84	3572.48	6297.47	6057.87	5836.44
7282.2	5146.51	6358.76	8288.89	6787.13		9977.6	7984.68	7552.95	5155.1	6146.14
4772.77	6879.44	4776.51	8309.49	7212.06		4155.61	4040.55	5820.86	5966.62	5898.38
3842.43	5720.98	5604.25	7419.95	5067.17		4453.78	4939.98	6466.22	6291.9	5915.81
9189.63	7523.32	4685.34	9018.22	5711.06		9359.03	4571.68	6234.41	6051.19	6624.6
13426.7	4348.9	5896.06	7408.89	7959.7		11951	6834.9	8804.73	7435.01	6790.02
9200.81	3993.39	7212.06	9395.48	8296.9		11465.4	5209.99	6746.99	7552.21	6084.94
8554.88	5629.81	6199.31	9546.53	6492.65		6332.1	5934.73	6584.17	5492.62	6150.22
10036.5	4638.8	5640.87	7219.31	5563.82		3990.43	6159.12	6602.34	6132.79	6038.21
8297.23	4683.81	6304.21	7651.49	5121.72		6981.72	7369.36	7033.33	7729.13	5165.12
11900.4	4335.17	6145.15	7670.94	6575.42		9513.86	6455.84	5851.65	6945.42	6742.54
8939.17	5537.88	7093.43	7032.78	5591.28		6733.75	7404.97	6540.77	5617.98	6090.88
4114.46	3878.2	7303.23	9364.2	5209.07		9472.09	7372.7	7022.57	7236.95	5223.35
9603.07	5462.35	5342.2	11012.8	4868.44		5222.59	5292.7	6025.6	5607.6	5448.85
7010.96	4470.2	7024.01	7245.63	4879.5		4671.85	4057.99	7143.11	5323.49	6261.12
9445.2	6424.85	8352.8	6743.46	8871.76		11650.5	7362.84	8149.61	6404.38	8974.25
8647.92	4438.05	7813.65	9429.24	8473.51		10875.2	3804.63	6901.52	6262.67	8621.65
8297.94	5942.68	6235.45	5652.64	8785.34		11686.1	6105.79	5312	6383.36	6366.21
9878.11	4498.04	6746.68	7126.92	9098.34		10459	5616.44	6556.6	6700.64	7154.94
7589.8	5025.49	6339.21	7592.52	8612.88		10219.8	3946.34	4663.43	5444.75	8092.38
5491.47	6655	5808.36	7047.89	8469.23		8865.02	5089.32	3708.09	5937.61	6105.6
6409.05	5529.55	5506.15	8679.84	8093.94		10144.3	3668.38	6900.74	5890.5	6413.73
6739.96	6723.29	5880.43	6652.36	7183.76		8729.35	4577.39	7435.25	4247.27	7916.47
6722.05	5584.63	3708.75	6731	6876.99		10006.7	3754.8	6092.16	5554.54	5290.8
7188.82	4375.42	6016.63	6827.16	6928.38		10570.1	3896.12	5047.67	5846.12	4282.85
11319.7	4748.94	6871.94	8219.69	8517.89		11878.2	4874.04	9173.86	5337.31	6390.74
10082.9	4746.29	8446.74	5019.25	7905.52		10263.9	4103.61	5514.44	5760.09	7155.71
8295.21	4175.46	6824.4	7376.07	8669.33		11378	4600.36	6110.07	5870.65	5208.79
8644.41	4058.87	4944.75	7699.97	8385.14		7016.21	3474.51	6658.98	6759.42	7527.47
8886.95	3224.69	4309.77	6932.66	6854.41		6585.81	5397.65	7654.03	6294.99	7368.42
9776.5	5930.98	3827.97	6557.37	8015.69		9309.21	4706.64	6296.93	6060.63	5903.24
6878.94	3956.63	4670.46	4144.88	7228.53		5850.74	3886	9423.4	6071.53	7536.66
7885.67	3158.28	5178.67	7131.59	5568.16		9724.65	2550.7	9046.17	5065.19	6523.73
7404.49	6196.22	4681.02	7751.36	7942.89		8428.88	4032.37	9300	6059.07	5204.19
6140.04	5552.18	4399.94	7953.4	7445.37		9006.44	2584.95	6768.76	6314.84	5210.7
9270.41	3699.32	7550.68	8371.9	8299.1		6805.42	8105.23	8603.93	6057.9	8238.78
8192.43	4604.06	8226.03	7321.18	9145.05		11235.8	7528.68	8289.37	6156.4	8404.73
8210.73	5095.66	8945.14	5531.96	10723.7		9619.26	3878.6	7442.25	6163.4	7281.42
7993.11	3048.12	8593.51	8553.32	8461.83		11576.5	5202.22	5950.07	5402.32	5771.79
9109.24	3250.34	7590.68	7274.08	10004.2		10491.5	4956.18	3928.43	5474.73	5815.86
9045	4417.68	7955.51	7268.24	9445.59		7529.77	3277.52	6945.9	5433.07	5900.56
8951.18	3278.64	7624.25	5893.23	8645.97		9386.62	4088.82	6533.63	5611.76	8101.96
8485.19	5714.42	10115.5	7303.66	6987.16		7613.7	4844.06	5529.62	5220.13	7651.26
6199.61	3608.39	8210.94	5098.67	7516.61		7554.29	4369.51	5482.9	5814.2	5311.88
6630.17	6706.69	5460.88	5547.14	7873.6		7494.51	3265.45	4986.16	5292.93	5237.91
7783.28	4068.31	7629.16	8308.06	8561.1		8237.63	5197.94	6962.64	5444.75	8228.44
7524.4	4617.64	7527.29	7645.08	8344.65		7887.34	4485.52	7456.27	6224.52	7133.87
8448.59	3981.15	7105.86	7110.57	8783.78		8218.85	4418.95	7797.3	5120.47	7913.4
6261.9	2624.42	7143.21	7557.1	6876.21		7258.04	4886.89	7828.44	5424.51	7132.33
7596.03	3615.18	6507.48	7786.01	8118.08		8616.29	4832.39	5005.62	5611.76	8238.02
9083.93	3359.38	6650.85	5037.94	8725		7503.32	4324.35	7346.49	6980.15	6307.96
8605.48	4225.64	8377.32	6041.55	9280.53		9075.04	5408.16	6562.44	6847.4	7905.35
4568.83	4152.44	5848.73	5797.07	6878.55		4991.87	3014.35	3544.19	5957.85	4751.18
5904.52	4848.16	6681.03	4981.88	9024.37		5888.3	6278.64	7033.88	5107.23	6804.65
6885.94	4498.41	6217.34	5705.2	5746.07		7833.3	3548.08	5239.2	4837.06	6489.23
8548.26	3514.07	7727.25	7393.59	9523.84		9661.8	5071.41	8927.82	7742.4	7390.26
7511.16	3763.83	7308.84	7502.21	10016.3		8536.95	4627.22	8684.51	6445.65	8003.08
8709.43	3134.52	8172.45	6599.81	7916.42		7078.29	5926.71	8476.62	6050.9	6723.79
8232.92	2352.02	7053.79	7833.11	8492.2		9823.15	4026.14	9016.19	5138.38	8068.24
6801.08	3430.31	7329.21	7937.83	9962.58		8659.59	4645.13	6493.92	5412.44	7206.68
8375.02	3242.8	7117.56	4910.63	8739.01		6798.52	3270.12	9132.6	5819.65	6585.81
5971.09	4751.58	8214.33	5482.52	8097.06		6757.13	3764.92	6935.77	6179.75	6686.23
7094.61	2871.17	6579.16	5432.69	7735.79		8413.93	2744.96	6736.84	5173.41	5894.43
9105.34	4073.97	6183.77	5888.17	7259.67		7652.02	4968.64	7993.11	3341.75	5212.62
7017.92	2685.92	5813.64	4853.02	6817.43		12089.3	3049.78	8227.86	5450.98	5209.17
9059.41	7510.38	6472.51	6269.68	8552.15		10049.4	5622.32	6247.75	5397.27	7087.31
7021.81	7083.32	4785.28	6641.07	8375.41		10932.2	4925.18	6473.53	7324	7134.49
9236.93	7192.71	6438.64	7446.93	8461.83		9797.05	5354.04	5815.69	8186.96	5755.24
7287.7	5688.85	6282.14	8154.67	6207		7707.32	5097.26	5952.17	7122.79	6680.2
8830.89	5295.26	6530.51	6375.96	7293.54		9230.46	4118.82	5733.02	5740.43	5458.49
6885.16	6456.94	5192.1	7955.35	7569.56		9168.46	4484.06	4766.72	4838.09	5532.58
5876.1	4851.07	4380.8	6647.69	6640.68		8994.54	4180.52	4563.95	5993.5	4994.45
7093.05	4401.04	7433.69	7594.08	7073.59		10254.9	5859.17	4671.58	4765.94	4622.05
5115.8	5191.71	6794.85	7677.39	5803.3		8060.61	4538.48	5049.05	6461.05	4514.43
6691.68	5695.85	4835.89	7261.62	5939.56		7444.11	3856.67	4500.78	6954.72	5386.35
8838.67	7870.48	4890.39	6090.99	6830.27		11549.9	6555.15	5878.47	9551.39	7040.12
10040.4	3627.11	5900.62	8145.72	7559.82		10228.7	5653.74	6222.79	7507.67	6937.95
7477.29	6628.62	4023.03	8104.45	8086.16		12951.7	3588.78	6293.76	7691.72	6235.27
6650.03	2847.34	5511.32	7518.17	8010.63		10494.7	4482.91	6427.12	6618.98	5666.72
7460.16	3405.99	5748.02	6331.19	6182.48		8842.46	5227.57	4997.96	5482.67	7914.77
10181	4828.1	6031.04	7430.96	7570.33		11564.7	4146.79	5492.81	6883.36	5788.78
7949.9	3133.09	5127.09	5093.6	7587.46		14031.1	4961.59	5819.58	7311.91	6635.35
9120.53	3578.45	6096.05	6755.14	7108.62		8289.51	4908.7	5312.26	6846.71	6125.69
8185.82	5148.5	4384.69	6227.64	7084.49		8319.93	5669.84	6282.45	7298.66	5348.53
6206.61	4849.12	3923.76	4528.73	6675.33		6462.61	4735.85	5024.87	6294.15	5873.79
8663.49	6933.44	5449.04	6830.66	7658.31		11961.3	5936.2	6499.65	8110.53	7601.26
8161.68	6976.26	5909.97	7546.2	8979.6		12015.1	7422.45	7623.09	8261.44	7596.58
8883.44	2855.52	7233.59	6118.63	7367.12		9588.82	3880.82	7879.29	7505.33	6628.73
8164.8	2734.45	6179.75	6601.36	7481.18		13199.4	6257.37	7138.39	6324.57	9535.01
8600.81	6291.87	4894.28	5848.85	9086.27		7035.44	5207.64	6909.88	8828.81	8781.24
6502.87	5180.81	6093.33	5602.03	8530.35		8916.94	6355.48	5746.27	7783.36	6586.22
6757.86	4337.97	3750.13	5833.28	5992.89		7920.62	4510.88	5413.26	7003.08	6150.26
4402.99	3153.72	4248.82	5854.69	5167.57		7492.07	4601.33	5492.81	6233.71	6817.46
8186.21	5009.13	3803.46	5116.19	7599.53		11020.3	3981.23	6781.59	6863.86	6048.48
5957.07	5211.17	4647.08	6212.06	3791.01		6503.94	4256.4	5073.22	7490.12	5828.55
6732.56	4625.28	5839.5	6195.32	7114.07		5766.94	6673.58	9428.94	8291.08	8478.64
7617.83	6472.9	5239.2	6681.95	6281.36		13617	5249.41	6295.32	8224.39	6625.61
7418.12	6009.63	4651.36	6808.47	6748.13		6037.18	4149.86	7060.01	7370.02	5708.45
6542.19	3567.55	5253.61	6147.83	7539.58		9188.74	5183.88	9512.78	8551.17	6363.56
6563.99	3803.85	5713.76	6968.48	6989.89		7400.43	5918.57	7839.9	7765.43	6315.99
4907.52	6495.48	4144.88	5927.1	5578.67		6474.7	6222.11	7287.74	7539.65	6836.96
5104.9	4150.33	4610.09	5883.89	6905.41		6377.21	5283.52	8059.84	8957.5	6562.44
7140.16	3417.67	3398.59	6354.55	5183.92		9159.49	3179.46	7089.26	7773.61	6368.24
6538.69	3993.05	3722.49	5711.81	5222.85		12399.6	4871.14	6429.85	7625.43	5592.63
7025.7	5856.24	3036.15	5596.97	4814.09		10632.3	7545.48	5495.15	8504.77	5269.37
7621.33	7459.77	7350.38	8158.96	7989.61		7960.01	2752.9	5659.31	8597.18	9738.56
7509.99	9307.39	6593.58	6333.14	7267.85		8860.79	3987.74	8657.24	7453.47	9382.15
5517.94	3567.55	6044.28	6682.34	5841.06		8681.8	3438.54	8260.66	10081.3	8700.91
9171.53	3954.12	5811.09	6502.87	5100.61		6691.9	3625.19	7680.81	8308.62	8526.99
7350.38	3716.26	5116.19	5883.49	6501.7		7376.26	4645.41	5812.56	7301.78	7594.63
8461.83	7299.77	5642.52	5909.19	5574		8782.41	3539.72	6349.52	8587.05	7975.61
6932.66	4962.02	6108.12	6135.76	6075.81		13076.9	3592.61	6076.17	6595.97	7327.12
6061.8	5745.68	5825.1	5566.99	6862.98		8547.66	3030.76	6300.39	7406.67	6833.45
7050.23	5128.25	6964.58	5768.65	4845.62		8335.14	3906.88	6278.16	5981.02	6189.26
7284.98	6923.32	5202.61	4888.44	7730.73		7309.97	4415.84	6487.95	8665.82	6891.55
