# Supplementary material for: Effects of activated vitamin D, alfacalcidol, and low-intensity aerobic exercise on osteopenia and muscle atrophy in type 2 diabetes mellitus model rats
Source: PLoS One. 2018 Oct 17;13(10):e0204857. doi: 10.1371/journal.pone.0204857 (PMC6192580; doi:10.1371/journal.pone.0204857)
Supplement: S5 File — (XLSX) [file pone.0204857.s005.xlsx]

## Sheet: PCR2Wsoleus統計用kai.csv
2 week-group						6 week-group
MyoD						MyoD
LETO	Cont	ALF	Ex	Comb		LETO	Cont	ALF	Ex	Comb
1.19048	0.745794	1.16763	2.16667	1.77371		1.64386	0.588869	1.10166	0.428571	1.04985
2.22405	0.625356	0.962853	2.30425	2.49509		1.34277	1.01652	0.808652	0.558725	0.798473
0.972263	0.920236	0.868458	1.28623	6.41026		1.76471	1.05985	0.953092	1.2675	0.768506
2.72727	0.515712	1.29779	0.811518	1.56919		0.981908	1.1265	1.32184	1.16972	0.675
Pax7						Pax7
LETO	Cont	ALF	Ex	Comb		LETO	Cont	ALF	Ex	Comb
3.31633	0.249533	1.38728	0.703822	1.44828		1.60351	0.475763	1.51941	0.547389	1.53959
0.934307	0.266382	1.37296	2.64706	2.57367		0.61699	0.767267	0.904051	0.955	1.55725
0.81149	1.5805	1.78218	1.22283	2.70833		2.75401	1.42774	1.85057	0.622378	0.616302
2.79588	1.12939	0.873162	1.1466	1.86876		0.817434	1.37778	1.44987	1.32263	0.803499
myogenin						myogenin
LETO	Cont	ALF	Ex	Comb		LETO	Cont	ALF	Ex	Comb
1.38386	0.442056	1.53179	2.06863	1.48491		1.96491	1.58519	2.40506	0.939597	1.20528
0.575182	0.58547	1.7682	3.40045	2.77014		0.777943	0.445242	1.73752	0.945	0.883969
0.356757	1.4	2.02206	1.01812	2.83654		1.00267	1.69343	2.27969	0.630769	0.79004
1.6295	1.4003	1.64885	1.12216	3.2097		0.736842	1.04957	2.05141	1.43425	1.6875
REDD1						REDD1
LETO	Cont	ALF	Ex	Comb		LETO	Cont	ALF	Ex	Comb
1.58163	1.60976	0.140483	0.393312	1.10696		0.757895	1.34074	0.927667	0.190522	0.729771
1.52883	2.31281	0.849926	1.37745	0.238619		0.740686	1.39339	1.1719	0.281879	0.170846
0.728467	1.4387	0.347426	0.636998	1.46169		0.201465	1.28889	0.707155	1.0425	0.0992048
0.381982	1.07948	0.561832	0.933036	1.79487		0.511513	2.47525	0.507463	0.468531	0.357812
Atrogin1						Atrogin1
LETO	Cont	ALF	Ex	Comb		LETO	Cont	ALF	Ex	Comb
1.06423	3.71028	0.68945	0.995223	0.927786		1.29649	2.19259	0.737794	1.50097	1.1085
1.04847	2.5122	0.594059	1.78442	0.911591		1.87701	1.74686	1.30684	1.56208	0.972167
0.944144	2.66223	0.391544	0.982548	1.13301		1.22078	1.94872	0.671642	1.21477	1.06326
1.70669	1.19498	0.822901	1.29613	1.46933		1.22204	2.9538	1.03085	1.07972	0.804688
MuRF1						MuRF1
LETO	Cont	ALF	Ex	Comb		LETO	Cont	ALF	Ex	Comb
0.712409	1.4	0.952312	0.643312	0.633277		1.15614	1.05745	1.66913	0.504836	0.589443
1.27289	2.32945	1.24018	0.89951	0.516484		0.710879	1.22523	0.744136	0.483221	0.461233
0.971171	2.20089	1.53046	0.609075	0.821218		0.692308	1.25547	0.680077	0.485315	0.508748
1.71527	1.71719	1.43664	0.895833	0.983974		1.16776	2.19472	0.974293	1.20489	0.926562
